# Supplementary material for: Impact of air pollution on educational attainment for respiratory health treated students: A cross sectional data linkage study
Source: Health Place. 2020 May;63:102355. doi: 10.1016/j.healthplace.2020.102355 (PMC7214342; doi:10.1016/j.healthplace.2020.102355)
Supplement: Multimedia component 1 [file mmc1.xml]

<?xml version="1.0" encoding="UTF-8" standalone="no"?><data:data><datasets><author>sarah.rodgers@liverpool.ac.uk</author><type>0</type><dataset><value>1</value><reason>The authors do not have permission to share data</reason><comments/></dataset></datasets></data:data>
